# Supplementary material for: Necrobia rufipes (De Geer) Infestation in Pet Food Packaging and Setup of a Monitoring Trap
Source: Insects. 2020 Sep 11;11(9):623. doi: 10.3390/insects11090623 (PMC7565875; doi:10.3390/insects11090623)
Supplement: Supplementary file 1 [file insects-11-00623-s001.zip]

Archive with 9 entries (8 files):
- Video_S3.mp4
- __MACOSX/
- __MACOSX/._Video_S3.mp4
- Video_S4.mp4
- __MACOSX/._Video_S4.mp4
- Figure_S1.jpg
- __MACOSX/._Figure_S1.jpg
- Figure_S2.jpg
- __MACOSX/._Figure_S2.jpg
